# Supplementary material for: Early sofosbuvir-ledipasvir treatment for acute HCV infection induced severe immune thrombocytopenia – a case report
Source: BMC Infect Dis. 2018 Dec 19;18:682. doi: 10.1186/s12879-018-3597-4 (PMC6300032; doi:10.1186/s12879-018-3597-4)
Supplement: Supplementary file 1 — Table S1. Laboratory data evolution. (XLSX 11 kb) [file 12879_2018_3597_MOESM1_ESM.xlsx]

## Sheet: Feuil1
	Date	ALT (IU/L)	ALT (xULN)	Platelets (G/L)	HCV RNA (log IU/mL)
	2016-09-01	29	0.48	264	1.08
	2017-01-04				1.08
	2017-04-03	30	0.6		1.08
	2017-06-27				4.9
	2017-07-10				5.54
	2017-08-11	552	11.04		5.91
	2017-08-30			5	4.91
	2017-08-31	483	7.92	10
	2017-09-01			10
	2017-09-02			10
	2017-09-03	296	4.85	16
	2017-09-04			10
	2017-09-05	385	6.31	10
	2017-09-06	453	7.43	20
	2017-09-07			34
	2017-09-08	317	5.20	43	6.3
	2017-09-09			41
	2017-09-11	230	3.77	29
	2017-09-13	139	2.28	56
	2017-09-14	108	1.77	81
	2017-09-18	76	1.52	112
	2017-09-21			134
	2017-09-25	49	0.98	91
	2017-09-26			107	1.08
	2017-09-29			117
	2017-10-02			96
	2017-10-06			86
	2017-10-09			108	1.08
	2017-10-13			164
	2017-10-16			198
	2017-10-20			185
	2017-10-23			195
	2017-10-27			258
	2017-10-30			261
	2017-11-03			262
	2017-11-06			277	1.08
	2017-11-13			265
	2017-11-20			282
	2017-11-27			319
	2017-12-05	27	0.44	296	1.08
	2017-12-22			333
	2018-01-02	19	0.38	316	1.08
	2018-03-02	20	0.4	357	1.08
	Table S1: Laboratory data evolution ALT: Alanine transaminase, HCV: Hepatitis C virus
